# Supplementary material for: Can time-lapse culture combined with artificial intelligence improve ongoing pregnancy rates in fresh transfer cycles of single cleavage stage embryos?
Source: Front Endocrinol (Lausanne). 2024 Aug 29;15:1449035. doi: 10.3389/fendo.2024.1449035 (PMC11390367; doi:10.3389/fendo.2024.1449035)
Supplement: Supplementary file 1 [file DataSheet1.xlsx]

## Sheet: original data
patient record number	IDAscore	Embryo Transfer Number	Name of the woman	Age of the woman	Name of the man	Age of the man	Ovulation programme	Cycle type	Fertilization program	Type of infertility	Cause of infertility	Infertility duration	BMI	Basal FSH	Basal LH	Basal PRL	Basal E2	Basal T	Basal P	AMH	left AFC	right AFC	Total dose of Gn	Length of Gn stimulation	Initial Gn dose	E2 levels at the trigger day	LH levels at the trigger day	P levels at the trigger day	Endometrial thickness at the trigger day	Number of oocytes	MII	Number of normal fertilization	Number of cleavage	Number of good quality embryos on Day 3	4-cell counts for Day2	8-cell counts for Day3	Number of blastocyst cultures	Number of blastocysts formed	Rate of blastocyst formation	Morphology of transferred embryos	Whether or not the pregnancy is clinical	4-cell rate for Day2	8-cell rate for Day3	Rate of good quality embryos on Day 3	Normal Fertilization Rate	iDAScore v2.0 grouping	Oocyte cleavage rate
20000004613	7.3	6	/	33	/	31	Antagonist protocol	fresh cycle	IVF	Secondary infertility	Unknown	3.4	23.69	6.03	6.3	13.25	62.8	0.275	0.22	1.25	5	6	2025	9	225	2622	2.6	0.902	7	9	9	5	7	4	3	1	4	3	75	10C1	YES	0.6	0.2	0.8	0.555556	3	1
20000002835	6.9	14	/	37	/	39	Long agonist protocols	fresh cycle	IVF	Secondary infertility	Unknown	1	19.07	8.46	5.21	7.85	22	0.191	0.24	3.2	9	10	2400	13	125	5325	1.28	0.706	9	14	11	7	7	3	4	5	6	5	83.33	8C1	YES	0.571429	0.714286	0.428571	0.5	2	1
20000004455	6	1	/	37	/	36	Long agonist protocols	fresh cycle	IVF	Secondary infertility	Unknown	2	22.23	6.86	7.14	9.11	35.5	0.145	0.455	2.12	4	6	2400	13	125	2380	2.15	0.227	9	11	10	5	5	3	4	2	4	0	0	9C1	YES	0.8	0.4	0.6	0.454545	3	1
20000004385	6.4	10	/	29	/	31	Antagonist protocol	fresh cycle	ICSI	Primary infertility	Unknown	3.4	22.91	4.94	3.49	17	29.7	0.241	0.156	3.29	15	14	1500	10	150	1149	1.4	1.41	11.5	13	13	8	8	2	1	3	7	3	42.86	8C1	YES	0.125	0.375	0.25	0.615385	2	1
20000004412	6.1	8	/	30	/	30	Long agonist protocols	fresh cycle	ICSI	Primary infertility	Male factor	3	21.49	8.19	7.73	#NULL!	52.5	#NULL!	#NULL!	3.11	13	10	2850	14	125	5346	1.86	0.697	9	11	8	7	6	2	2	3	4	1	25	8C1	YES	0.333333	0.5	0.333333	0.636364	2	0.857143
20000004451	7.8	15	/	33	/	37	Long agonist protocols	fresh cycle	ICSI	Primary infertility	Male factor	6	24.37	6.5	5.75	#NULL!	51.3	#NULL!	#NULL!	2.48	12	12	2125	11	150	2638	0.97	0.447	12.5	16	16	11	12	8	6	6	10	6	60	10C1	YES	0.545455	0.545455	0.727273	0.6875	3	0.923077
20000004593	6.5	2	/	35	/	36	Long agonist protocols	fresh cycle	IVF	Secondary infertility	Male factor	1.8	21.76	7.13	6.01	24.9	48.8	0.084	0.293	1.5	9	7	2400	12	200	2022	1.85	0.783	13	12	11	10	11	6	4	3	8	5	62.5	8C1	YES	0.4	0.3	0.6	0.833333	2	1
20000004332	6.9	8	/	34	/	36	Long agonist protocols	fresh cycle	IVF	Secondary infertility	Male factor	4.1	18.67	6.37	6.93	14.8	43.3	0.261	0.408	2.79	7	11	2200	11	150	4460	1.98	1.25	12	15	12	10	12	5	4	4	9	7	77.78	8C1	YES	0.4	0.4	0.5	0.666667	2	1
20000004297	4	7	/	33	/	37	Long agonist protocols	fresh cycle	IVF	Secondary infertility	Male factor	2	21.39	7.22	4.49	14.9	49.6	0.298	0.45	2.46	9	8	2025	11	150	#NULL!	#NULL!	#NULL!	12	10	10	6	10	1	3	5	5	2	40	8C1	YES	0.5	0.833333	0.166667	0.6	1	1
20000004449	6.4	2	/	32	/	32	Long agonist protocols	fresh cycle	ICSI	Primary infertility	Male factor	7	22.99	8.11	4.69	14.5	32.5	0.263	0.351	1.04	4	7	3000	11	225	2013	3.94	0.73	14	4	3	2	2	2	2	1	0	0	0	8C1	YES	1	0.5	1	0.5	2	1
20000004269	4.7	8	/	29	/	34	Long agonist protocols	fresh cycle	IVF	Primary infertility	Male factor	4	19.7	5.5	8.31	21	44.6	0.226	0.183	3.24	4	10	1500	10	150	2791	3.75	0.656	13	13	13	11	13	3	5	4	12	3	25	8C1	YES	0.454545	0.363636	0.272727	0.846154	1	1
20000004260	6.2	7	/	31	/	28	Long agonist protocols	fresh cycle	ICSI	Primary infertility	Male factor	#NULL!	17.5	10.3	5.75	10.6	61.9	0.499	0.328	1.2	5	6	2250	10	225	2538	1.59	0.599	13	7	7	7	7	4	3	5	6	3	50	8C1	YES	0.428571	0.714286	0.571429	1	2	1
20000003478	4.7	6	/	29	/	29	Antagonist protocol	fresh cycle	ICSI	Secondary infertility	Male factor	3.8	17.21	11.9	7.48	3.11	30.8	0.104	0.346	0.78	5	6	1650	11	150	1300	1.44	1.31	9.5	12	7	7	7	5	3	5	6	4	66.67	8C1	YES	0.428571	0.714286	0.714286	0.583333	1	1
20000004450	5.8	3	/	30	/	35	Long agonist protocols	fresh cycle	IVF	Primary infertility	Male factor	1	24.46	6.7	9.72	12.7	71.7	0.341	0.48	2.12	20	13	1600	8	175	2714	1.27	0.28	8.5	13	10	8	9	3	3	3	8	4	50	8C1	YES	0.375	0.375	0.375	0.615385	2	1
20000004407	6.4	6	/	33	/	33	Long agonist protocols	fresh cycle	ICSI	Primary infertility	Male factor	1.5	25.98	5.32	4.08	14.1	17.1	0.203	0.269	1.53	4	4	3150	12	187.5	949	1.66	0.374	#NULL!	7	7	6	6	2	0	2	5	1	20	9C1	YES	0	0.333333	0.333333	0.857143	3	1
20000004497	5.8	2	/	31	/	35	Antagonist protocol	fresh cycle	IVF	Secondary infertility	Male factor	3	18.84	5.58	5.12	15.9	53.4	0.201	0.273	0.52	3	3	3000	10	300	2293	3.45	0.891	11	10	7	6	7	2	2	3	5	5	100	8C1	YES	0.333333	0.5	0.333333	0.6	2	1
20000004625	6.4	4	/	31	/	32	Antagonist protocol	fresh cycle	ICSI	Primary infertility	Male factor	4	22.05	5.9	5.12	22.8	53.6	0.338	0.44	2.25	7	10	1687.5	10	150	4605	2.64	1.06	13	8	6	6	6	3	3	2	5	2	40	8C1	YES	0.5	0.333333	0.5	0.75	2	1
20000004368	7	4	/	27	/	28	Antagonist protocol	fresh cycle	ICSI	Primary infertility	Male factor	1	21.19	4.01	3.54	#NULL!	90.8	#NULL!	#NULL!	3.77	12	11	1800	9	225	1239	2.77	0.794	14	11	0	6	6	4	4	4	5	2	40	8C1	YES	0.666667	0.666667	0.666667	0.545455	2	1
20000004473	6.8	1	/	33	/	40	Long agonist protocols	fresh cycle	ICSI	Secondary infertility	Male factor	9	25.03	5.87	3.47	19.7	36.1	0.5	0.25	3.21	13	15	2150	12	150	#NULL!	#NULL!	#NULL!	10	10	9	9	9	0	1	1	8	2	25	12C1	YES	0.111111	0.111111	0	0.9	3	1
20000004429	6.2	8	/	28	/	30	Antagonist protocol	fresh cycle	ICSI	Primary infertility	Male factor	1	23.88	6.3	10.8	14.1	98.1	0.391	0.369	2.35	11	16	1500	9	150	2936	1.91	0.69	14	12	11	10	9	7	6	7	8	8	100	8C1	YES	0.666667	0.777778	0.777778	0.833333	2	0.9
20000004356	7	8	/	25	/	31	Long agonist protocols	fresh cycle	ICSI	Primary infertility	Male factor	4	26.73	5.3	3.56	14.5	36.6	0.33	0.492	4.72	20	16	1100	8	125	2513	1.3	1.05	12	19	11	10	11	5	5	5	9	6	66.67	8C1	YES	0.5	0.5	0.5	0.526316	2	1
20000004521	7.1	10	/	35	/	31	Antagonist protocol	fresh cycle	ICSI	Primary infertility	Male factor	#NULL!	23.75	6.53	4.77	18.2	20.6	#NULL!	0.075	#NULL!	10	8	2000	10	200	1919	1.79	0.706	8.5	14	12	8	8	8	7	7	7	7	100	8C1	YES	0.875	0.875	1	0.571429	2	1
20000004448	6.8	13	/	37	/	47	Long agonist protocols	fresh cycle	IVF	Secondary infertility	Ovarian hypoplasia	2	28.55	9.97	6.53	10.7	30.8	0.152	0.11	1.98	5	0	2337.5	11	150	1406	1.27	0.177	13.5	14	14	9	13	5	6	4	9	6	66.67	8C1	YES	0.666667	0.444444	0.555556	0.642857	2	1
20000004475	7.4	7	/	27	/	27	Antagonist protocol	fresh cycle	IVF	Secondary infertility	Ovulation disorders	2	21.57	5.57	4.26	9.46	18.5	0.09	0.06	6.91	10	18	1125	10	112.5	2739	3.33	0.259	#NULL!	9	8	7	7	3	3	3	6	1	16.67	8C1	YES	0.428571	0.428571	0.428571	0.777778	2	1
20000004416	6.2	13	/	34	/	47	Antagonist protocol	fresh cycle	IVF	Secondary infertility	Ovulation disorders	5.2	20.45	4.7	4.53	28.09	33.5	0.14	0.05	3.16	20	14	1200	8	150	1731	4.47	0.719	13	16	13	8	12	4	6	7	11	5	45.45	8C1	YES	0.75	0.875	0.5	0.5	2	1
20000004406	6.4	7	/	32	/	32	Long agonist protocols	fresh cycle	IVF	Secondary infertility	Ovulation disorders	10	23.49	5.28	7.54	36.3	55.1	0.395	0.173	4.42	20	20	1925	11	125	2716	1.61	0.337	11	17	13	11	12	4	7	5	9	5	55.56	8C1	YES	0.7	0.5	0.4	0.647059	2	0.923077
20000004321	5.2	9	/	32	/	31	Long agonist protocols	fresh cycle	IVF	Secondary infertility	Ovulation disorders	5	22.85	3.65	12.8	25.3	180	0.365	0.123	2.82	16	17	1475	11	112.5	1506	2.52	0.459	15.5	12	9	7	7	2	2	4	5	3	60	8C1	YES	0.333333	0.666667	0.333333	0.583333	1	0.875
20000004569	7.3	2	/	34	/	41	Long agonist protocols	fresh cycle	IVF	Secondary infertility	Ovulation disorders	1	21.49	#NULL!	19.4	#NULL!	21.5	#NULL!	#NULL!	3.82	14	12	2800	13	200	1974	1.9	0.39	12	8	8	4	7	4	3	3	3	2	66.67	9C1	YES	0.75	0.75	1	0.5	3	0.875
20000002359	6.9	10	/	27	/	37	Long agonist protocols	fresh cycle	IVF	Secondary infertility	Ovulation disorders	1	21.16	5.75	7.24	10.8	37.2	0.318	0.671	8.12	20	20	1250	9	100	2041	1.61	0.691	12	16	10	5	5	4	2	1	4	4	100	10C1	YES	0.4	0.2	0.8	0.3125	3	1
20000004318	7.8	4	/	33	/	33	Long agonist protocols	fresh cycle	IVF	Primary infertility	Ovulation disorders	3.1	18.86	6.42	5.25	44.5	69.9	0.611	0.779	3.07	6	15	1175	9	125	2961	1.55	0.873	14	15	14	10	14	9	4	7	12	8	66.67	10C1	YES	0.4	0.7	0.9	0.666667	3	1
20000004411	7.3	3	/	36	/	39	Long agonist protocols	fresh cycle	IVF	Primary infertility	Ovulation disorders	7	25.43	4.88	7.57	22	40.4	0.326	0.504	3.1	10	10	2275	12	112.5	2579	1.89	0.69	15.5	18	15	12	13	7	11	7	11	7	63.64	9C1	YES	0.916667	0.583333	0.583333	0.666667	3	1
20000004243	6.9	11	/	26	/	33	Long agonist protocols	fresh cycle	ICSI	Primary infertility	Ovulation disorders	6	19.57	6.87	26.7	49.8	33.4	0.385	0.574	5.56	25	20	1625	11	100	5610	3.1	0.965	14	18	15	9	9	4	7	8	8	8	100	8C1	YES	0.777778	0.888889	0.444444	0.5	2	1
20000004432	5.4	3	/	35	/	35	Long agonist protocols	fresh cycle	IVF	Secondary infertility	Tubal factor	2	23.84	14.5	7.91	10.9	35.9	0.224	0.117	2.1	8	6	2900	11	200	2584	1.6	0.228	14.5	5	5	4	5	1	2	1	3	1	33.33	8C1	YES	0.5	0.25	0.25	0.8	1	1
20000004403	6.7	3	/	30	/	33	Long agonist protocols	fresh cycle	IVF	Secondary infertility	Tubal factor	1	25.84	6.73	7.13	31.3	37.6	0.4	0.263	9.64	20	20	2400	16	75	4730	4.07	0.637	#NULL!	9	8	4	6	2	2	1	4	3	75	8C1	YES	0.5	0.25	0.5	0.444444	2	1
20000004600	6.4	4	/	36	/	38	Long agonist protocols	fresh cycle	IVF	Secondary infertility	Tubal factor	3	19.27	6.05	6.37	15.8	80.2	0.101	0.544	2.9	8	7	1500	10	150	5495	2.22	0.967	9	6	6	5	6	2	3	2	4	1	25	8C1	YES	0.6	0.4	0.4	0.833333	2	1
20000004532	7.8	8	/	37	/	42	Long agonist protocols	fresh cycle	IVF	Secondary infertility	Tubal factor	1.1	20.92	5.76	12.79	5.59	58.73	0.32	0.05	12	16	20	1650	11	100	5650	1.26	0.791	9	24	23	21	20	8	12	8	20	16	80	10C1	YES	0.6	0.4	0.4	0.875	3	0.952381
20000004327	7.4	1	/	33	/	33	Long agonist protocols	fresh cycle	IVF	Secondary infertility	Tubal factor	4	21.78	8.32	7.32	27	43.2	0.257	0.223	3.09	6	8	2787.5	13	112.5	2911	2.62	1.07	13.5	13	10	5	8	2	2	1	5	5	100	10C1	YES	0.4	0.2	0.4	0.384615	3	1
20000004423	7.1	1	/	31	/	34	Antagonist protocol	fresh cycle	IVF	Secondary infertility	Tubal factor	3.5	25.32	6.1	6.86	35.8	28.9	0.25	0.936	3.31	14	9	2250	12	150	1706	1.23	0.739	#NULL!	15	15	9	10	4	6	3	7	6	85.71	8C1	YES	0.75	0.375	0.5	0.6	2	0.909091
20000001681	6.4	2	/	32	/	33	Antagonist protocol	fresh cycle	IVF	Secondary infertility	Tubal factor	3	22.64	7.35	4.12	15.9	26.3	0.308	0.326	1.53	4	6	3000	11	225	2322	3.8	0.604	8.5	6	5	2	2	2	1	1	0	0	0	8C1	YES	0.5	0.5	1	0.333333	2	0.4
20000004552	5.9	4	/	32	/	37	Antagonist protocol	fresh cycle	IVF	Secondary infertility	Tubal factor	2	22.15	6.63	3.37	12.68	46.73	0.248	0.363	1.85	7	5	1750	10	175	2773	3.5	0.629	10	10	10	6	10	2	2	3	7	2	28.57	8C1	YES	0.333333	0.5	0.333333	0.6	2	1
20000004268	1	1	/	32	/	30	Antagonist protocol	fresh cycle	IVF	Secondary infertility	Tubal factor	9.4	22.46	8.73	4.62	14.6	46.7	0.431	0.436	1.37	6	6	2475	10	225	865	1.3	0.112	11.5	7	7	6	6	2	4	2	5	1	20	8C1	YES	0.666667	0.333333	0.333333	0.857143	1	1
20000004382	7.7	5	/	34	/	36	Antagonist protocol	fresh cycle	IVF	Secondary infertility	Tubal factor	10	22.96	6.78	5.86	125	80.8	0.421	0.414	1.23	6	5	1687.5	9	187.5	2306	5.31	0.959	9.5	8	8	6	8	3	2	2	5	3	60	12C1	YES	0.333333	0.333333	0.5	0.75	3	1
20000004287	7.2	6	/	29	/	30	Antagonist protocol	fresh cycle	IVF	Secondary infertility	Tubal factor	4	21.49	5.11	3.44	26.4	77.6	0.37	0.294	5.62	14	17	900	8	112.5	5615	3.1	0.917	9.5	14	9	6	8	4	3	2	0	0	0	10C1	YES	0.6	0.4	0.8	0.428571	3	0.888889
20000004307	6.3	7	/	28	/	37	Antagonist protocol	fresh cycle	IVF	Secondary infertility	Tubal factor	4	25.14	3.51	2.41	8.02	92.3	0.293	0.193	2.44	13	12	1350	9	150	2006	2.62	0.489	12.5	20	16	13	12	4	5	5	13	3	23.08	10C1	YES	0.416667	0.416667	0.333333	0.65	3	0.923077
20000004370	7	7	/	29	/	27	Long agonist protocols	fresh cycle	IVF	Secondary infertility	Tubal factor	1	22.58	6.28	3.16	28.9	32.2	0.402	1.11	1.93	14	16	1850	10	125	1789	3.37	0.888	9	10	10	10	10	7	6	6	9	4	44.44	8C1	YES	0.6	0.6	0.7	1	2	1
20000004477	5.7	9	/	32	/	35	Long agonist protocols	fresh cycle	IVF	Secondary infertility	Tubal factor	2	22.19	6.33	5.27	20.8	55.6	0.142	0.362	2.65	16	15	1950	12	112.5	2031	2.14	0.268	12	23	14	13	13	2	5	2	12	4	33.33	8C1	YES	0.384615	0.153846	0.153846	0.565217	1	1
20000004460	5.5	1	/	28	/	32	Long agonist protocols	fresh cycle	IVF	Secondary infertility	Tubal factor	1	22.35	8.46	5.17	83.6	53.1	0.234	0.447	3.29	9	9	1725	10	125	1271	1.98	0.358	10	10	9	3	7	1	3	2	2	1	50	8C1	YES	1	0.666667	0.333333	0.3	1	1
20000004392	7.6	9	/	35	/	37	Long agonist protocols	fresh cycle	IVF	Secondary infertility	Tubal factor	9	24.94	7.39	6.58	#NULL!	28.6	#NULL!	#NULL!	2.12	10	7	2825	13	125	1564	1.56	0.608	14	12	11	10	11	10	9	9	10	10	100	9C1	YES	0.9	0.9	1	0.833333	3	1
20000004536	6.7	8	/	33	/	38	Long agonist protocols	fresh cycle	ICSI	Secondary infertility	Tubal factor	2	24.09	11.4	3.91	7.53	18.5	0.212	0.253	1.56	5	4	3600	12	300	2208	1.91	0.15	8.5	11	9	9	9	6	8	4	8	6	75	8C1	YES	0.888889	0.444444	0.666667	0.818182	2	1
20000004442	8	7	/	34	/	37	Long agonist protocols	fresh cycle	ICSI	Secondary infertility	Tubal factor	2	20.12	6.36	4.63	74.9	45.8	0.186	0.523	1.28	8	4	2125	11	125	1104	1.74	0.32	13	7	7	7	7	1	2	3	6	3	50	8C1	YES	0.285714	0.428571	0.142857	1	2	1
20000004291	6.5	12	/	29	/	28	Long agonist protocols	fresh cycle	ICSI	Secondary infertility	Tubal factor	3	21.67	5.17	4.52	13.2	39.1	0.144	0.39	3.06	6	16	2100	12	112.5	3970	5.45	1.38	14	13	12	7	7	6	4	3	7	5	71.43	8C1	YES	0.571429	0.428571	0.857143	0.538462	2	1
20000004271	7.9	4	/	35	/	35	Long agonist protocols	fresh cycle	IVF	Primary infertility	Tubal factor	1	25.04	8.15	13.9	34.1	18.4	0.219	0.24	4.93	20	20	2550	12	112.5	2589	2.98	0.384	16	14	14	13	14	8	7	2	12	10	83.33	9C1	YES	0.538462	0.153846	0.615385	0.928571	3	1
20000004415	7.6	5	/	36	/	38	Antagonist protocol	fresh cycle	IVF	Primary infertility	Tubal factor	5	20.15	8.91	7.49	30.75	19.79	0.32	0.17	2.26	4	7	2925	10	300	1430	3.08	0.374	9	8	4	1	3	1	1	1	0	0	0	8C1	YES	1	1	1	0.125	2	1
20000004587	6.9	4	/	24	/	31	Antagonist protocol	fresh cycle	IVF	Primary infertility	Tubal factor	4.5	26.47	6.91	6.44	21.5	8.51	0.071	0.057	3.87	15	18	1650	11	150	1150	2.9	0.312	11	6	4	3	3	0	0	0	2	2	100	12C1	YES	0	0	0	0.5	3	1
20000003957	6.7	4	/	34	/	37	Long agonist protocols	fresh cycle	IVF	Primary infertility	Tubal factor	3.4	23.21	6.62	6.29	19.6	22.8	0.3	0.121	9.68	20	20	1350	9	150	2696	3.03	0.992	16.5	14	12	7	12	4	4	4	4	3	75	8C1	YES	0.571429	0.571429	0.571429	0.5	2	1
20000004389	6.6	8	/	31	/	35	Long agonist protocols	fresh cycle	IVF	Primary infertility	Tubal factor	3	21.01	6.98	3.23	15.2	88.6	0.463	0.481	1.05	4	6	2400	12	150	2092	2.25	0.531	10	9	9	6	8	3	5	3	5	3	60	8C1	YES	0.833333	0.5	0.5	0.666667	2	1
20000004254	5.5	8	/	28	/	35	Long agonist protocols	fresh cycle	IVF	Primary infertility	Tubal factor	10	35.85	5.39	7.57	#NULL!	55.2	#NULL!	#NULL!	4.02	12	16	2700	12	225	2814	1.33	0.468	17	22	17	16	16	2	4	4	15	8	53.33	8C1	YES	0.25	0.25	0.125	0.727273	1	1
20000004535	6	11	/	31	/	34	Long agonist protocols	fresh cycle	IVF	Secondary infertility	Combination	8	20.53	7.15	5.41	15.8	49.1	0.274	0.471	6.31	12	12	1387.5	11	112.5	2621	3.01	0.55	10	15	11	5	7	3	2	4	0	0	0	8C1	YES	0.4	0.8	0.6	0.333333	2	1
20000004573	6.7	4	/	35	/	37	Long agonist protocols	fresh cycle	IVF	Secondary infertility	Combination	10	24.53	5.53	9.15	27.4	51.8	0.45	0.5	3.14	20	17	1825	11	125	2751	1.71	1.17	10	14	12	6	6	4	4	2	5	4	80	9C1	YES	0.666667	0.333333	0.666667	0.428571	3	1
20000004384	5.8	8	/	30	/	29	Antagonist protocol	fresh cycle	IVF	Secondary infertility	Combination	1.1	20.15	6.49	5.42	32.4	54.9	0.363	0.33	4.21	6	10	1650	10	150	1842	2.73	1.15	12.5	11	11	11	11	6	10	3	10	8	80	8C1	YES	0.909091	0.272727	0.545455	1	2	1
20000004459	7.3	1	/	33	/	38	Antagonist protocol	fresh cycle	IVF	Secondary infertility	Combination	8	23.76	4.58	5.36	16.5	34	0.73	0.258	12.8	45	40	1325	12	75	1596	6.17	0.099	9.5	5	5	5	5	2	3	2	4	3	75	12C1	YES	0.6	0.4	0.4	1	3	1
20000004305	5	5	/	34	/	36	Long agonist protocols	fresh cycle	IVF	Secondary infertility	Combination	1	21.77	4.32	5.94	43.4	44.6	0.424	0.519	4.52	8	20	1425	9	112.5	5020	3.32	1.04	9.5	10	10	5	6	4	3	5	4	3	75	8C1	YES	0.6	1	0.8	0.5	1	1
20000004040	7.5	4	/	33	/	38	Long agonist protocols	fresh cycle	IVF	Primary infertility	Combination	5.4	26.13	6.71	13.7	12	30.3	0.36	#NULL!	6.21	20	20	2350	11	200	1018	5.9	0.84	10.5	24	21	21	21	10	13	6	20	13	65	10C1	YES	0.619048	0.285714	0.47619	0.875	3	1
20000004355	5.3	1	/	26	/	29	Long agonist protocols	fresh cycle	ICSI	Primary infertility	Male factor	3	23.72	5.82	7.75	34.5	33.5	0.394	0.362	5.09	12	10	1650	10	112.5	2385	2.23	0.638	10	13	8	7	7	2	4	1	4	1	25	8C1	NO	0.571429	0.142857	0.285714	0.538462	1	1
20000004537	5.5	3	/	37	/	39	Long agonist protocols	fresh cycle	IVF	Primary infertility	Male factor	2.5	19.3	8.19	7.14	25.4	39.6	0.241	0.374	3.96	5	6	2325	13	150	2589	1.62	0.238	12.5	9	9	7	9	1	4	2	5	2	40	8C1	NO	0.571429	0.285714	0.142857	0.777778	1	1
20000004280	6.3	1	/	35	/	33	Long agonist protocols	fresh cycle	IVF	Secondary infertility	Ovulation disorders	2	20.65	7.85	8.35	11.7	46	0.464	0.4	3.69	6	8	1650	11	150	1920	2.92	0.767	10	7	7	6	7	2	4	3	6	3	50	8C1	NO	0.666667	0.5	0.333333	0.857143	2	1
20000004487	6.4	7	/	28	/	30	Long agonist protocols	fresh cycle	IVF	Primary infertility	Ovulation disorders	5.4	19.89	6.29	4.03	51.5	50.9	0.312	0.532	3.73	17	19	2150	12	112.5	5015	1.61	0.402	13	14	14	11	12	1	4	2	9	5	55.56	8C1	NO	0.363636	0.181818	0.0909091	0.785714	2	1
20000004359	4.9	3	/	31	/	33	Long agonist protocols	fresh cycle	IVF	Secondary infertility	Tubal factor	1	19.24	4.86	4.62	19.2	26.6	0.361	0.546	3.31	8	8	2200	12	112.5	4600	2.99	0.902	#NULL!	10	9	7	8	4	2	3	7	2	28.57	8C1	NO	0.285714	0.428571	0.571429	0.7	1	1
20000004489	6.3	13	/	31	/	35	Long agonist protocols	fresh cycle	ICSI	Primary infertility	Tubal factor	2	17.62	5.7	6.75	14.8	81.6	0.025	0.082	3.57	8	4	1450	10	112.5	2464	1.74	0.26	10	16	14	11	10	3	3	3	9	4	44.44	8C1	NO	0.3	0.3	0.3	0.6875	2	0.909091
20000004558	7.2	9	/	34	/	35	Long agonist protocols	fresh cycle	IVF	Primary infertility	Endometriosis	1	22.75	4.5	6.96	14.7	30.3	0.168	#NULL!	3.22	20	20	1650	10	150	2019	1.07	0.771	10	14	13	10	13	8	7	4	10	8	80	8C1	NO	0.7	0.4	0.8	0.714286	2	1
20000004017	3.4	2	/	30	/	35	Long agonist protocols	fresh cycle	IVF	Secondary infertility	Male factor	6.3	21.97	13	3.64	25.3	22.2	0.025	0.17	0.47	3	1	2700	9	300	1230	1.83	0.679	16	5	5	1	1	1	1	1	0	0	0	8C1	NO	1	1	1	0.2	1	1
20000004204	6.8	16	/	31	/	37	Long agonist protocols	fresh cycle	ICSI	Secondary infertility	Male factor	1	29.23	5.32	4.22	45.1	31.2	0.242	0.897	2.58	10	8	2950	11	250	2810	1.85	0.782	14	23	16	10	14	4	2	4	10	6	60	8C1	NO	0.2	0.4	0.4	0.434783	2	1
20000004349	7.4	10	/	31	/	32	Long agonist protocols	fresh cycle	ICSI	Primary infertility	Male factor	2	19.46	5.69	6.07	42.3	28.1	0.245	0.57	2.28	7	4	1875	11	112.5	1656	1.35	0.373	13.5	12	12	11	12	5	7	3	7	6	85.71	8C1	NO	0.636364	0.272727	0.454545	0.916667	2	1
20000004372	4.4	8	/	28	/	33	Long agonist protocols	fresh cycle	ICSI	Primary infertility	Male factor	6	18.7	7.04	5.41	77.5	106	0.385	0.79	4.66	13	11	1650	10	112.5	2814	2.22	0.613	11	13	10	6	6	1	2	2	5	1	20	8C1	NO	0.333333	0.333333	0.166667	0.461538	1	1
20000004335	6.5	4	/	27	/	25	Antagonist protocol	fresh cycle	IVF	Secondary infertility	Ovulation disorders	1	25.39	6.7	14.1	26	39.8	0.437	0.185	6.47	17	15	2100	14	150	2262	3.31	0.844	13	13	9	8	9	3	5	3	7	5	71.43	8C1	NO	0.625	0.375	0.375	0.615385	2	1
20000004279	6.4	3	/	35	/	35	Long agonist protocols	fresh cycle	ICSI	Secondary infertility	Ovulation disorders	4	21.51	4.85	6.33	5.56	116	0.514	0.207	7.71	15	10	1737.5	11	112.5	2196	2.78	0.546	10	11	9	8	9	3	3	4	7	3	42.86	8C1	NO	0.375	0.5	0.375	0.727273	2	1
20000004592	7	16	/	30	/	34	Antagonist protocol	fresh cycle	IVF	Primary infertility	Ovulation disorders	1.2	20.72	8.7	17.3	41.7	69.6	0.427	0.312	#NULL!	18	20	1200	8	150	2464	3.06	0.296	13	18	13	10	12	4	6	3	10	8	80	8C1	NO	0.6	0.3	0.4	0.555556	2	1
20000004452	6.3	5	/	27	/	34	Antagonist protocol	fresh cycle	IVF	Primary infertility	Ovulation disorders	7	23.83	5.57	3.86	29.6	30.5	0.189	0.315	4.1	19	16	1700	10	125	2135	3.68	1.28	13	11	8	6	7	2	2	3	5	5	100	8C1	NO	0.333333	0.5	0.333333	0.545455	2	1
20000004523	5.7	2	/	34	/	35	Antagonist protocol	fresh cycle	IVF	Primary infertility	Ovulation disorders	1	19.4	7.64	9.43	18.1	81.3	0.335	0.05	3.25	7	2	2850	14	150	1404	2.06	0.412	9	4	4	3	4	2	1	3	0	0	0	8C1	NO	0.333333	1	0.666667	0.75	1	1
20000004478	7.8	6	/	33	/	32	Antagonist protocol	fresh cycle	IVF	Primary infertility	Ovulation disorders	5	22.74	6.81	6.79	#NULL!	42.8	#NULL!	#NULL!	11.2	12	12	2550	15	100	2402	3.21	0.769	10	19	11	3	3	3	3	2	0	0	0	10C1	NO	1	0.666667	1	0.157895	3	1
20000004239	6.4	4	/	26	/	31	Long agonist protocols	fresh cycle	IVF	Secondary infertility	Tubal factor	3	25.63	5.35	4.22	7.48	23.8	0.31	0.419	5.1	20	16	1350	9	150	5695	3.42	0.768	15	21	16	8	8	3	5	2	6	2	33.33	8C1	NO	0.714286	0.285714	0.428571	0.380952	2	0.888889
20000004319	6	1	/	28	/	27	Long agonist protocols	fresh cycle	IVF	Secondary infertility	Tubal factor	1	22.59	5.3	5.81	28.26	39.39	0.391	0.326	14.33	17	20	1287.5	9	100	2666	6.64	1.7	11.5	14	8	7	8	3	3	1	7	2	28.57	8C1	NO	0.428571	0.142857	0.428571	0.5	2	1
20000004461	7.5	3	/	39	/	51	Long agonist protocols	fresh cycle	IVF	Secondary infertility	Tubal factor	6.1	24.35	8.7	6.6	10.4	38.7	0.148	0.235	4.16	10	6	4200	17	150	2966	0.84	0.947	11.5	19	19	15	18	9	9	5	13	9	69.23	10C1	NO	0.6	0.333333	0.6	0.789474	3	1
20000004388	7.2	7	/	33	/	34	Antagonist protocol	fresh cycle	IVF	Secondary infertility	Tubal factor	1	24.87	5.64	5.78	15.7	38.4	0.543	0.235	4.99	6	8	2750	13	150	2085	4.44	0.84	10.5	13	11	9	11	3	6	3	9	5	55.56	8C1	NO	0.666667	0.333333	0.333333	0.692308	2	1
20000004554	5.3	12	/	38	/	34	Antagonist protocol	fresh cycle	IVF	Secondary infertility	Tubal factor	1	27.95	10.2	6.65	8.17	56.6	0.134	#NULL!	1.93	9	8	3000	9	300	5445	4.59	0.516	10	14	12	7	11	2	2	1	5	1	20	8C1	NO	0.285714	0.142857	0.285714	0.5	1	1
20000004588	7.3	7	/	38	/	43	Antagonist protocol	fresh cycle	IVF	Secondary infertility	Tubal factor	1	21.19	0.64	0.84	13.7	319	0.538	5.27	1.52	13	7	2025	8	225	#NULL!	#NULL!	#NULL!	#NULL!	8	6	5	5	3	2	1	3	2	66.67	10C1	NO	0.4	0.2	0.6	0.625	3	1
20000004391	7.1	4	/	30	/	33	Antagonist protocol	fresh cycle	IVF	Secondary infertility	Tubal factor	4	19.23	8.16	6.88	33.4	59.5	0.23	0.587	7.19	8	10	1850	13	100	1346	4.48	0.235	11.5	4	4	4	4	4	2	3	3	3	100	10C1	NO	0.5	0.75	1	1	3	1
20000004409	6.1	9	/	35	/	34	Long agonist protocols	fresh cycle	IVF	Secondary infertility	Tubal factor	1	25.51	8.5	7.04	27	33.7	0.103	0.05	4.54	13	14	2350	12	125	2294	1.58	0.668	11	24	19	14	15	3	6	5	13	4	30.77	8C1	NO	0.461538	0.384615	0.230769	0.583333	2	0.9375
20000004564	7.4	9	/	36	/	36	Long agonist protocols	fresh cycle	IVF	Secondary infertility	Tubal factor	1	22.56	5.76	3.76	23.9	37.8	0.185	0.205	2.93	9	13	1475	9	150	2589	1.37	0.969	11	25	20	13	13	8	3	0	12	9	75	10C1	NO	0.230769	0	0.615385	0.52	3	1
20000004235	7.5	1	/	27	/	30	Long agonist protocols	fresh cycle	IVF	Primary infertility	Tubal factor	6	22.16	7.09	3.87	9.94	22.8	0.31	0.439	2.53	3	8	1800	10	150	2529	3.62	0.889	16	8	8	7	8	2	3	2	6	5	83.33	8C1	NO	0.428571	0.285714	0.285714	0.875	2	1
20000004303	5	2	/	31	/	30	Long agonist protocols	fresh cycle	IVF	Primary infertility	Tubal factor	3	22.01	7.78	5.13	28.6	59.8	0.379	0.435	0.69	7	3	2550	10	225	1919	3	0.407	14.5	4	3	3	3	1	2	1	0	0	0	8C1	NO	0.666667	0.333333	0.333333	0.75	1	1
20000004506	6.7	5	/	29	/	34	Antagonist protocol	fresh cycle	IVF	Primary infertility	Tubal factor	1.5	25.21	6.51	5.46	37.7	51.6	0.462	0.33	4.33	10	8	2162.5	11	150	1431	6.6	0.486	9	10	10	8	10	3	4	4	8	4	50	8C1	NO	0.5	0.5	0.375	0.8	2	1
20000004617	6.7	6	/	22	/	27	Antagonist protocol	fresh cycle	IVF	Primary infertility	Tubal factor	6	27.49	8.49	7.9	39.8	32.9	0.161	0.342	2.67	6	10	1350	9	150	2099	1.78	0.671	13	11	10	6	7	3	4	4	5	5	100	8C1	NO	0.666667	0.666667	0.5	0.545455	2	0.875
20000004614	5	8	/	33	/	32	Antagonist protocol	fresh cycle	IVF	Primary infertility	Tubal factor	2	19.31	6.95	8.32	25.7	29.7	0.115	0.123	6.84	20	20	1237.5	11	112.5	2270	2.19	0.49	12	19	19	11	13	1	5	4	10	9	90	8C1	NO	0.5	0.4	0.1	0.578947	1	0.8125
20000004378	6.6	7	/	30	/	29	Long agonist protocols	fresh cycle	IVF	Primary infertility	Tubal factor	2	23.6	7.16	3.71	270.97	100.77	0.57	1.78	3.73	6	11	2150	12	125	2211	2.68	0.753	13	13	12	10	11	3	6	5	9	4	44.44	8C1	NO	0.6	0.5	0.3	0.769231	2	1
20000004434	4.9	9	/	32	/	34	Long agonist protocols	fresh cycle	IVF	Primary infertility	Tubal factor	4	23.23	10.4	6.54	31.1	29.3	0.692	0.502	4.1	4	5	3450	15	112.5	2991	1.41	0.984	15	10	9	4	6	3	4	2	3	2	66.67	8C1	NO	1	0.5	0.75	0.4	1	0.857143
20000004619	7.3	2	/	37	/	40	Antagonist protocol	fresh cycle	IVF	Secondary infertility	Endometriosis	4	18.98	7.41	9.59	25.8	45.3	0.15	0.346	2.95	6	11	1800	9	200	2733	2.34	1.33	11.5	14	10	7	9	4	5	5	6	5	83.33	8C1	NO	0.714286	0.714286	0.571429	0.5	2	1
20000004493	7.5	11	/	33	/	37	Long agonist protocols	fresh cycle	IVF	Primary infertility	Endometriosis	2.1	20.7	12	8.87	10.7	41.4	0.247	0.271	5.97	10	13	3600	16	112.5	2314	1.58	0.379	12	11	11	8	11	4	8	4	8	4	50	8C1	NO	1	0.5	0.5	0.727273	2	1
20000004571	7.4	6	/	32	/	37	Long agonist protocols	fresh cycle	IVF	Primary infertility	Endometriosis	2.1	24.11	6.67	5.31	12.3	36.2	0.126	0.269	2.47	15	4	2250	10	225	2511	0.97	1.18	11	8	7	4	7	2	2	0	3	2	66.67	10C1	NO	0.5	0	0.5	0.5	3	1
20000004576	7	2	/	38	/	39	Long agonist protocols	fresh cycle	IVF	Secondary infertility	Combination	3	21.64	9.34	6.05	12	54.8	0.192	0.261	1.27	4	9	2400	8	300	4320	5.04	0.875	7	7	6	5	5	2	4	2	0	0	0	8C1	NO	0.8	0.4	0.4	0.714286	2	1
20000004533	7.9	16	/	34	/	30	Antagonist protocol	fresh cycle	IVF	Secondary infertility	Combination	1	21.83	3.99	5.93	15.5	18.6	0.025	0.482	4.06	17	18	1500	10	150	2795	1.07	0.639	10.5	23	23	11	11	3	8	5	10	9	90	13C1	NO	0.727273	0.454545	0.272727	0.478261	3	1
20000004369	7.5	1	/	30	/	30	Antagonist protocol	fresh cycle	IVF	Secondary infertility	Combination	1	22.72	6.17	16.8	44.1	55.4	0.999	0.36	4.45	16	10	1350	9	150	2072	3.47	0.731	14	12	12	11	11	5	6	3	9	6	66.67	9C1	NO	0.6	0.3	0.5	0.916667	3	0.916667
20000004310	7.5	2	/	28	/	27	Long agonist protocols	fresh cycle	IVF	Secondary infertility	Combination	1	18.32	5.24	7.7	175	23.6	0.509	0.604	2.11	8	8	2100	12	112.5	6455	2.56	1.35	13	11	6	5	6	4	2	2	5	4	80	8C1	NO	0.4	0.4	0.8	0.454545	2	1
20000004282	4.7	8	/	28	/	27	Long agonist protocols	fresh cycle	ICSI	Primary infertility	Combination	1	20.51	6.22	7.62	20.2	52.1	0.353	0.373	3.16	8	12	2175	12	125	4835	2.59	0.713	16	9	9	9	9	4	4	5	8	4	50	8C1	NO	0.444444	0.555556	0.444444	1	1	1
20000004272	7.4	5	/	26	/	25	Antagonist protocol	fresh cycle	IVF	Primary infertility	Combination	2	17.41	6.98	6.6	39.7	57.5	0.502	0.802	3.44	3	7	2062.5	11	175	2584	1.53	1.27	9	16	15	10	13	4	8	6	9	5	55.56	9C1	NO	0.8	0.6	0.4	0.625	3	1
